# Supplementary material for: Metagenome Analysis Reveals Changes in Gut Microbial Antibiotic Resistance Genes and Virulence Factors in Reintroduced Giant Pandas
Source: Microorganisms. 2025 Jul 9;13(7):1616. doi: 10.3390/microorganisms13071616 (PMC12300801; doi:10.3390/microorganisms13071616)
Supplement: Supplementary file 1 [file microorganisms-13-01616-s001.zip]

Archive with 1 entries (1 files):
- microorganisms-3682315-supplementary.xlsx
