# Supplementary material for: Metagenome Analysis Reveals Changes in Gut Microbial Antibiotic Resistance Genes and Virulence Factors in Reintroduced Giant Pandas
Source: Microorganisms. 2025 Jul 9;13(7):1616. doi: 10.3390/microorganisms13071616 (PMC12300801; doi:10.3390/microorganisms13071616)
Supplement: Supplementary file 1 [file microorganisms-13-01616-s001.zip › microorganisms-3682315-supplementary.xlsx]

## Sheet: Sheet1
Sample ID	Origin（names）	collecting time	Stage	Source
9	HJ	2015.11.22	Semi-wild	Zhu et al., 2018
34	HJ	2016.01.21	Semi-wild	Zhu et al., 2018
TT1	TT	2012.11.25	Semi-wild	Zhu et al., 2018
20131124-ZX-F03	ZX	2013.11.24	Semi-wild	Zhu et al., 2018
31	ZX	2014.10.26	Release	Zhu et al., 2018
50	TT	2015.05.11	Release	Zhu et al., 2018
TT2	TT	2013.03.07	Release	Zhu et al., 2018
20140128-zx-F03	ZX	2014.01.28	Release	Zhu et al., 2018
19	XXL	2015.04.14	Wild	Zhu et al., 2018
23	XXL	2015.07.20	Wild	Zhu et al., 2018
CDXM18	XXL	2014.04.06	Wild	Zhu et al., 2018
CDXM27	XXL	2014.03.16	Wild	Zhu et al., 2018
CDXM39	XXL	2014.03.28	Wild	Zhu et al., 2018
CDXM40	XXL	2014.03.28	Wild	Zhu et al., 2018
LX3	LX	2013.05.26	Wild	Zhu et al., 2018
